# Supplementary material for: Kinase Inhibitor VvBKI1 Interacts with Ascorbate Peroxidase VvAPX1 Promoting Plant Resistance to Oomycetes
Source: Int J Mol Sci. 2023 Mar 7;24(6):5106. doi: 10.3390/ijms24065106 (PMC10049515; doi:10.3390/ijms24065106)
Supplement: Supplementary file 1 [file ijms-24-05106-s001.zip]

Archive with 8 entries (8 files):
- Supplementary Figure S1.pptx
- Supplementary Figure S2.pptx
- Supplementary Figure S3.pptx
- Supplementary Figure S4.pptx
- Supplementary Figure S5.pptx
- Supplementary Table S1.pdf
- Supplementary Table S2.pdf
- Supplementary Table S3.pdf
